# Supplementary material for: The Invisible Fraction within Melanin Capable of Absorbing UV Light and with Fluorescent Properties: Is It Lacking Consideration?
Source: Int J Mol Sci. 2024 Aug 3;25(15):8490. doi: 10.3390/ijms25158490 (PMC11313076; doi:10.3390/ijms25158490)
Supplement: Supplementary file 1 [file ijms-25-08490-s001.zip]

Archive with 1 entries (1 files):
- ijms-3101746-supplementary.pdf
